# Supplementary material for: Comparative Analysis of the Effect of Dietary Supplementation with Fermented and Water-Extracted Leaf Extracts of Eucommia ulmoides on Egg Production and Egg Nutrition
Source: Foods. 2024 May 14;13(10):1521. doi: 10.3390/foods13101521 (PMC11120420; doi:10.3390/foods13101521)
Supplement: Supplementary file 1 [file foods-13-01521-s001.zip]

Archive with 1 entries (1 files):
- foods-2952775-supplementary.pdf
